# Supplementary material for: Th2 to Th1 Transition Is Required for Induction of Skin Lesions in an Inducible and Recurrent Murine Model of Cutaneous Lupus–Like Inflammation
Source: Front Immunol. 2022 Jun 27;13:883375. doi: 10.3389/fimmu.2022.883375 (PMC9271959; doi:10.3389/fimmu.2022.883375)
Supplement: Supplementary file 1 [file Table_1.xlsx]

## Sheet: Chemokine Panel
Species	Antigen	Fluorophore	Clone	Catalog #	Manufacturer	RRID
M	TCR DO11.10	PE	KJ1-26	118508	Biolegend	AB_1089238
M	CCR8	Brilliant Violet 421	SA214G2	150305	Biolegend	AB_2616650
M	CD45	Brilliant Violet 570	30-F11	103136	Biolegend	AB_2562612
M	CCR6	Brilliant Violet 605	29-2L17	129819	Biolegend	AB_2562513
M	CXCR3	Brilliant Violet 650	CXCR3-173	126531	Biolegend	AB_2563160
M	CXCR6	Brilliant Violet 711	SA051D1	151111	Biolegend	AB_2721558
M	CD3	Brilliant Violet 750	17A2	100249	Biolegend	AB_2734148
M	CXCR5	Brilliant Violet 785	L138D7	145523	Biolegend	AB_2563981
M	CCR7	PerCP-Cy5.5	4B12	120116	Biolegend	AB_2291144
M	CX3CR1	PE/Dazzle 594	SA011F11	149013	Biolegend	AB_2565697
M	CCR4	APC	2G12	131212	Biolegend	AB_2074507
M	CCR5	PE/Cy7	HM-CCR5	107018	Biolegend	AB_2617013
M	CLA	Pacific Blue	HECA-452	321308	Biolegend	AB_10612941
M	CD11c	Alexa Fluor 700	N418	117320	Biolegend	AB_528736
M	CD103	Alexa Fluor 647	2E7	121410	Biolegend	AB_535952
M/H	CD45R/B220	APC/Cy7	RA3-6B2	103224	Biolegend	AB_313007
M/H	Live/Dead	Zombie Aqua	N/A	77143	Biolegend	not yet added
M	4GET or FoxP3	GFP	N/A

## Sheet: Takedown Panel
Species	Antigen	Fluorophore	Clone	Catalog #	Manufacturer	RRID
M	CXCR3	PE/Cy7	CXCR3-173	126516	Biolegend	AB_2245493
M	CX3CR1	PE/Dazzle 594	SA011F11	149013	Biolegend	AB_2565697
M	TCR DO11.10	PE	KJ1-26	118508	Biolegend	AB_1089238
M/H	KLRG1	PerCP-Cy5.5	2F1/KLRG1	138418	Biolegend	AB_2563015
M	CD11c	Alexa Fluor 700	N418	117320	Biolegend	AB_528736
M	Ly-6G	Brilliant Violet 421	1A8	127628	Biolegend	AB_2562567
M	CD45	Brilliant Violet 570	30-F11	103136	Biolegend	AB_2562612
M	Ly-6C	Brilliant Violet 605	HK1.4	128035	Biolegend	AB_2562352
M	I-A/I-E	Brilliant Violet 650	M5/114.15.2	107641	Biolegend	AB_2565975
M	CD103	Brilliant Violet 711	2E7	121435	Biolegend	AB_2686970
M	CD3	Brilliant Violet 750	17A2	100249	Biolegend	AB_2734148
M/H	CD11b	Brilliant Violet 785	M1/70	101243	Biolegend	AB_2561373
M	CD317	Pacific Blue	129C1	127108	Biolegend	AB_2259316
M/H	CD45R/B220	APC/Cy7	RA3-6B2	103224	Biolegend	AB_313007
M	Langerin	APC	CLEC4K	144206	Biolegend	AB_2561998
M/H	Live/Dead	Zombie Aqua	N/A	77143	Biolegend	not yet added
M	4GET or FoxP3	GFP	N/A
M	CD49b	Alexa Fluor 647	DX5	108912	Biolegend	AB_492880

## Sheet: ICS Panels
Intracellular cytokine staining antibodies (BD Cytofix/Cytoperm kit)
Species	Antigen	Fluorophore	Clone	Catalog #	Manufacturer	RRID
M	IL4	APC	11B11	504106	Biolegend	AB_315320
M	IFNg	PE-Cy7	XMG1.2	505826	Biolegend	AB_2295770
Or
Transcription Factor staining antibodies (Invitrogen kit)
Species	Antigen	Fluorophore	Clone	Catalog #	Manufacturer	RRID
M/H	Tbet	AF647	4B10	644804	Biolegend	AB_1595466
M/H	Gata3	PerCP-eFluor 710	TWAJ	46996642	Invitrogen/eBioscience	AB_10804487
